# Supplementary material for: A Pectin-Rich, Baobab Fruit Pulp Powder Exerts Prebiotic Potential on the Human Gut Microbiome In Vitro
Source: Microorganisms. 2021 Sep 17;9(9):1981. doi: 10.3390/microorganisms9091981 (PMC8467054; doi:10.3390/microorganisms9091981)
Supplement: Supplementary file 1 [file microorganisms-09-01981-s001.zip]

Archive with 1 entries (1 files):
- microorganisms-1339024-supplementary.pdf
